# Supplementary material for: Measurement, spatial differences and driving effects of well-being levels in China
Source: PLoS One. 2024 Oct 1;19(10):e0311291. doi: 10.1371/journal.pone.0311291 (PMC11444413; doi:10.1371/journal.pone.0311291)
Supplement: S1 Data — (XLSX) [file pone.0311291.s002.xlsx]

## Sheet: 1
Household income real per capita (CNY)
num.	province	2007	2008	2009	2010	2011	2012	2013	2014	2015	2016	2017	2018	2019	2020
1	Beijing	34015.2	36492.7	43005.3	45530	49109.9	55739.4	61579.2	66337.7	72129.6	78486	85031.2	92175.8	100466	103960
2	Tianjin	24838.2	27593.8	32570.7	35765.1	40264.3	45734.7	49948.1	47615.5	51703.9	56009	60755.3	64746.6	69058.4	71910.9
3	Hebei	16629.4	17831.3	20967.7	22592	25271.1	29221.1	32276.5	33753.6	36870.9	39575.2	42702.8	45906.3	49622.1	52647.1
4	Shanxi	16134.1	16751.2	19308.2	20999.3	24018.5	27762.9	30230	32329.2	35071.2	37027.5	39485	42028.3	44951.1	47299
5	Inner Mongolia	16930.2	18773.6	21947.3	23782.8	27018.7	31427.8	34470.7	37722.3	40919.9	44055.2	47447.7	51186	54751.3	56840
6	Liaoning	18211.9	20463.8	23704	26138.3	29635.3	34338	37526.9	39600	42586.4	45036.2	48067.3	50730	54575.7	56470.9
7	Jilin	15989.9	17636.9	20406.6	22210.1	25400.8	29519.8	32230.7	33331.3	35621.5	38044.6	40619.2	43016.7	45859.4	48350.6
8	Heilongjiang	15014.5	16218.7	18861.4	20506.5	23354.6	27104.4	30120.6	32573.6	34913.7	37013.1	39596.1	42152	44675.8	46220
9	Shanghai	36246.2	38947.2	45069.7	48221.6	53789	60854.3	66934.8	68191.8	74381.9	80631.9	88909.2	96858.6	104205	109487
10	Jiangsu	24247.5	26130.5	30630.2	32980.4	37774.9	43587.8	47633.2	48243.3	52537.1	56458.7	61730.4	66515.2	71514.5	75414.8
11	Zhejiang	30849	32599.4	37702.5	39920.4	44909.9	51415.6	56057.7	58536.7	63944.3	68796.2	74648.9	81013.4	87520	92502.2
12	Anhui	16055.6	17295.2	20380.9	22223	25552.4	29995.1	32328.2	34207.6	37272	40153.7	43872	47440.3	51563.8	54588.4
13	Fujian	22450.3	24755.7	28895.9	30597.3	34336.8	39887.8	43479.9	42522.2	46281.2	50160.8	54680	59056.7	63536.9	66575.9
14	Jiangxi	16028.7	17125.3	20255.6	21695.7	24285.3	28217.8	30957	33651.8	37083	40010.8	43568.5	47286.3	50867.1	54129.2
15	Shandong	20351.6	22024.9	25456.3	27917.6	31649.5	36681.8	40360.1	40337.8	43948.3	46979.6	51139.8	54484.3	58241	60777.7
16	Henan	15934.6	17155.8	20333.5	21899.1	24745.2	28704.6	31255.4	33011	35961	38203.7	41693.4	44677.3	47926.9	49473
17	Hubei	16380.4	17720	20819.6	22745.5	25606	29888.8	33120.1	35001.4	38320.6	41204.3	45026.1	48510.7	52368.9	51617.9
18	Hunan	16902.1	18005	21062.7	22579.1	25261.5	29651.7	32209.9	35947.4	39280.7	42408.5	46236.4	49794.9	53680	56971.7
19	Guangdong	25242.9	26590	31768.7	33741.1	37597.8	43372.8	46998.3	43395.6	47406.5	51023	55916.1	60184.6	64735	68616.4
20	Guangxi	16406.6	17705.6	21473.9	22607.4	24624.6	28311	31134.7	32666.2	35352.2	38074.7	41168.9	43862.1	46693	49294
21	Hainan	15583.4	16823.5	19788	21188	25014.3	29280.9	32356.5	33592.9	36845.5	39198.8	42528.4	46183	49448.5	52175.8
22	Chongqing	16950.5	18323.1	21825.8	23514.7	26851.5	31378.4	34257.4	34024.6	37259.1	40431	44387.2	47716.2	51676.6	55100.3
23	Sichuan	15556.5	16946.7	19629.7	21526.9	24517.2	28614.4	30923.3	33053.2	35914	38801.2	42360.7	45769.2	49247.9	52502.1
24	Guizhou	13440.4	13925.8	17017	18086.2	20689.1	24144	26192.2	28534.6	31401.3	34352	37610.4	40577.6	44102.1	46528.8
25	Yunnan	14930.5	16292.1	18974.3	20666.3	23810.4	27669.9	29912.3	31010.8	33969.9	37074.3	40493.7	43558.9	46966	48592.1
26	Tibet	14739.9	15913	18253.5	20232.6	21923.8	25066.2	28126.3	28547.1	33039.5	35996.3	40355.6	44490.9	49228.7	54554.6
27	Shaanxi	14126.8	15968.2	18651.2	20355.5	23744.3	27595.8	29719.8	31789.4	34761.5	37350.9	40428	43616.2	47059.2	49936.3
28	Gansu	13188.6	13301.1	15701.2	17033.6	19052.6	22400.3	24473.7	27502.9	30219.8	32725	35344.7	38001.1	41009.1	43300.1
29	Qinghai	14112.1	14469.1	17045.1	18352.5	21115.4	24356	27264.1	28783.4	31652.7	34795.5	38060.3	40885.7	44224.1	46635.8
30	Ningxia	14973.9	16408.5	19453.5	21336.9	23579.1	27531.9	29688.3	31103.6	33931.5	36457.7	39577	42622.5	46216.4	48875.9
31	Xinjiang	14486	14790.1	17357.1	19237.1	21787.8	25614.9	28570.1	31280.9	35486.9	38113	40919.9	43860.8	46894.4	48171.9

## Sheet: 2
Expenditure on culture, education and entertainment real per capita (CNY)
num.	province	2007	2008	2009	2010	2011	2012	2013	2014	2015	2016	2017	2018	2019	2020
1	Beijing	3254.08	3109.47	3672	3762.25	4081.9	4693.76	5145.94	4634.06	5081.04	5321.89	5533.76	5695.41	6183.28	4093.81
2	Tianjin	1951.9	1834.32	2133.5	2281.88	2533.97	2940.9	3010.5	2997.45	3468.93	3861.41	4233.3	4740.1	5242.26	3394.31
3	Hebei	1138.36	1126.6	1254.25	1258.12	1437.46	1522.7	1892.84	2311.31	2716.75	2900.59	3133.53	3394.43	3839.9	3493.44
4	Shanxi	1425.02	1327.14	1493.81	1601.83	1775.54	1955.34	2490.73	2905.6	3205.77	3532.44	3646.49	3720.83	4036.61	3029.74
5	Inner Mongolia	1668.84	1686.06	1900.25	1952.87	2213.98	2411.01	2583.53	3440.75	3919.29	4102.67	4203.83	4252.06	4505.08	3470.07
6	Liaoning	1415.72	1465.47	1720.62	1938.04	2057.49	2335.07	2823.59	3235.4	3491.81	4225.1	4397.73	4619.9	4995.51	3398.93
7	Jilin	1337.52	1344.74	1403.83	1638	1829.93	2194.11	2552.42	2963.73	3224.68	3542.52	3688.88	4154.55	4562.52	3289.44
8	Heilongjiang	1250.53	1273.04	1450.56	1503.55	1564.82	1680.81	1954.77	2667.39	2912.56	3212.71	3604.74	3815.98	4576.26	3019.35
9	Shanghai	3511.14	3525.95	4098.46	4229.78	4431.99	4548.48	4971.43	4272.35	4823.54	5481.2	6201.57	6559.25	7188.59	4882.69
10	Jiangsu	2341.78	2385.05	2798.52	2930.01	3551.91	4153.94	4215.35	3967.03	4305.11	4414.57	4819.08	4571.16	5115.42	4074.73
11	Zhejiang	2909.01	2801.69	3187.35	3299.88	3474.59	3814.89	3809.14	3915.96	4387.77	4968.69	5006.86	5349.07	6382.7	5108.5
12	Anhui	1453.16	1370.45	1551.47	1788.23	1901	2266.53	2227.39	2348.43	2712.44	3126.13	3406.32	3572.06	4160.76	3607.69
13	Fujian	1782.6	1763.1	1962.19	2178.46	2265.65	2608.07	2966.99	3049.71	3262.44	3473.75	3614.72	4026.6	4562.67	3456.85
14	Jiangxi	1226.16	1114.61	1330.47	1422.45	1662.25	1781.89	1978.19	2312.51	2716.55	2829.51	3175.98	3559.45	4058.41	3645.13
15	Shandong	1616.07	1609.53	1732.96	1772.28	1924.86	2112.53	2428.12	2523.26	3017	3342.02	3707.78	4066.63	4457.36	4372.86
16	Henan	1148.91	1124.28	1289.67	1340.71	1564.53	1823.57	2253.9	2433.46	2806.81	2971.15	3212.23	3574.49	4012.82	3334.14
17	Hubei	1404.42	1227.44	1496.34	1507.56	1731.13	1988.87	2266.76	2848.04	3044.63	3312.13	3696.16	4166.83	4631.04	3333.11
18	Hunan	1579.13	1309.87	1504.12	1682.62	1775.09	2095.94	2445.62	3581.55	4152.37	4792.35	5604.64	5493.24	5853.45	5028.93
19	Guangdong	2249.8	2092.15	2524.84	2621.23	2898.47	3327.59	3812.39	3310.46	3570.34	4067.64	4404.24	4705.19	5403.48	4126.9
20	Guangxi	1222.49	1163.7	1332.24	1384.72	1625.47	1837.49	2309.38	2322.62	2647	2956.5	3227.76	3630.3	3960.56	3491.54
21	Hainan	1061.81	1140.39	1258.34	1262.08	1288.14	1524.72	2215.93	2610.45	2496.93	2957	3339.59	4128.49	4501.35	3546.53
22	Chongqing	1433.32	1400.81	1615.72	1595.98	1718.63	1817.61	2109.02	2474.17	2837.91	3246.46	3717.52	3856.86	4203.21	3850.05
23	Sichuan	1209	1066.19	1346.69	1398.59	1563.26	1869.97	2201.7	2236.42	2524.53	2664.97	3027.22	3262.54	3616.96	3255.33
24	Guizhou	1183.27	982.288	1314.8	1400.15	1440.97	1579.79	2196.76	2751.66	3129.08	3507.79	3879.68	3511.49	3878.03	3293.47
25	Yunnan	887.24	852.891	972.491	1177.29	1517.43	1678.21	2217.64	2423.24	2807.95	3090.64	3376.71	3757.09	4069.95	3721.33
26	Tibet	506.41	455.776	519.66	517.622	528.905	571.343	1558.82	832.264	918.824	1088.2	1262.4	1558.31	1706.35	1365.17
27	Shaanxi	1535.28	1535.9	1801.17	1916.74	2141.12	2455.24	2594.04	3000.1	3205.64	3531	2576.67	3900.69	4299.13	3360.59
28	Gansu	1267.56	1068.52	1227.42	1320.59	1370.17	1670.41	1854.8	2348.38	2852.95	3245.41	3289.55	3570.78	3797.95	3566.76
29	Qinghai	1089	935.374	1035.65	1049.91	1162.42	1338.98	1676.69	2594.36	2757.41	3147.64	3374.78	3256.78	3384.98	2955.46
30	Ningxia	1055.36	1139.64	1283.49	1467.13	1660.9	1852.23	2232.22	2771.44	3348.37	3441.58	3781.59	4090.42	4473.07	3379.21
31	Xinjiang	1063.06	908.188	1006.23	1133.77	1276.53	1486.08	1814.14	2293.54	2721.07	3078.21	3304.31	3590.29	3795.78	2964.14

## Sheet: 3
Urban road area per capita (m2)
num.	province	2007	2008	2009	2010	2011	2012	2013	2014	2015	2016	2017	2018	2019	2020
1	Beijing	5.6	6.21	6.15	5.57	5.26	7.57	7.61	7.44	7.62	7.62	7.44	7.57	7.68	7.67
2	Tianjin	11.94	14.39	13.76	14.89	17.05	17.88	18.74	16.71	16.02	15.39	17.41	11.67	12.98	14.91
3	Hebei	13.59	14.49	15.32	17.35	17.84	17.84	18.22	18.49	18.65	18.91	18.88	19.76	19.95	21.06
4	Shanxi	8.55	9.54	10.02	10.66	11.21	11.79	12.88	13.34	13.52	14.77	15.92	16.81	17.22	18.41
5	Inner Mongolia	12.23	12.76	13.62	14.89	15.77	17.67	19.69	21.1	22.61	23.45	23.89	22.75	23.32	23.93
6	Liaoning	9.61	9.95	10.41	11.19	11.27	11.55	12.09	12.75	13.43	13.01	13.68	14.93	15.06	16.21
7	Jilin	9.56	10.39	10.94	12.39	11.9	12.61	13.61	14.62	14.52	14.98	14.3	13.81	14.13	15.71
8	Heilongjiang	8.73	9.28	9.39	10	11.2	11.83	13.15	13.32	13.14	13.71	13.89	14.86	15.22	15.59
9	Shanghai	4.5	4.63	4.48	4.04	4.04	4.08	4.11	4.11	4.27	4.37	4.51	4.58	4.72	4.76
10	Jiangsu	19.28	20.28	20.42	21.26	21.86	22.35	23.22	23.89	24.42	25.37	25.62	25.2	25.41	25.6
11	Zhejiang	14.6	15.2	16.03	16.7	17.53	17.88	17.83	18.4	18.12	17.73	17.28	18.05	19.02	19.08
12	Anhui	13.55	14.15	14.91	16.01	18	18.47	19.61	20.33	20.82	21.82	22.19	22.95	23.69	24.29
13	Fujian	10.98	12.05	12.58	12.58	13.46	14.13	13.4	13.61	13.8	14.41	17.41	20.59	21.37	18.83
14	Jiangxi	10.5	11.06	12.1	13.77	14.4	14.99	15.26	15.77	16.6	17.33	17.9	19.37	19.93	19.81
15	Shandong	18.66	19.6	20.94	22.23	23.62	24.7	25.34	25.77	25.82	24.65	25.13	25.28	25.28	25.64
16	Henan	10.81	9.9	10.44	10.25	10.83	11.08	11.57	11.67	12.06	12.97	13.9	14.57	15.19	15.32
17	Hubei	12.76	13.03	13.84	14.08	14.78	15.85	15.85	16.57	16.15	16.14	15.74	17	17.45	18.89
18	Hunan	11.41	12.01	12.59	12.95	13.62	13.49	13.8	13.76	14.27	14.59	13.72	16.96	17.69	19.72
19	Guangdong	9.44	11.65	12.63	12.69	12.51	13.42	13.11	13.2	13.6	13.05	12.86	13.39	13.6	13.26
20	Guangxi	11.28	11.83	13.98	14.31	14.34	14.74	15.53	15.75	16.28	17.06	17.56	19.42	21.92	23.76
21	Hainan	12.5	12.05	13.28	13.81	18.42	18.85	18.72	17.97	17.37	17.75	18.22	16.81	18.24	17.91
22	Chongqing	9.16	9.49	9.78	9.37	10.43	10.67	11.23	11.68	12.05	12.23	12.67	13.52	14.38	14.65
23	Sichuan	10.33	10.78	11.5	11.84	12.14	12.72	13.24	13.32	13.63	13.73	13.72	14.63	16.38	18.13
24	Guizhou	6.21	6.22	6.29	6.65	6.63	6.8	9.58	10.33	11.22	12.11	12.18	13.51	14.53	21.23
25	Yunnan	9.28	12.09	10	10.9	11.97	11.92	12.29	17.12	14.23	15.76	12.52	14.11	15	16.62
26	Tibet	15.51	13.46	13.32	13.25	13.48	14.22	13.19	14.44	24.98	16.82	14.7	12.21	15.75	20.74
27	Shaanxi	11.58	12.67	12.86	13.38	13.72	14.71	14.74	15.38	15.67	15.42	16.32	16.47	16.84	16.73
28	Gansu	9.83	10.37	11.29	12.2	12.58	12.56	14.02	15.3	15.18	15.42	16.51	17.91	19.31	20.25
29	Qinghai	10.53	11.16	11.47	11.42	11.22	11.17	10.9	11.08	10.63	11.04	14.4	16.19	18.44	18.91
30	Ningxia	17.16	14.82	16.57	17.35	17.9	17.56	18.81	23.16	22.52	23.11	21.83	22.94	26.2	26.78
31	Xinjiang	13.32	12.47	12.55	13.19	13.74	14.16	15.69	16.46	17.69	18.35	19.78	20.34	23.67	25.3

## Sheet: 4
Illiteracy rate (%)
num.	province	2007	2008	2009	2010	2011	2012	2013	2014	2015	2016	2017	2018	2019	2020
1	Beijing	3.34	3.11	2.75	1.7	1.73	1.46	1.52	1.48	1.72	1.56	1.23	1.69	1.73	0.89
2	Tianjin	3.85	3.52	3.07	2.09751	2.43	2.24	2.06	2.35	2.09	2.26	1.92	1.39	1.72	1.42
3	Hebei	6.25	4.83	4.88	2.61275	3.69	3.77	3.12	3.14	3.86	4.1	3.48	3.95	2.54	1.9
4	Shanxi	4.26	4.24	4.08	2.13	2.9	2.33	2.09	2.89	2.98	2.52	1.78	2.47	2	1.45
5	Inner Mongolia	8.23	8.14	7.49	4.0682	4.37	4.01	4.27	4.66	5.47	4.66	4.82	4.58	4.15	3.84
6	Liaoning	3.76	3.48	3.2	1.93	2.28	2.24	1.79	1.78	1.91	1.69	1.54	1.55	1.29	1.01
7	Jilin	4.55	4.44	3.43	1.92	2.24	1.85	2.27	2.88	2.61	2.47	3.5	2.8	2.25	1.51
8	Heilongjiang	4.36	4.16	4.45	2.06	2.62	2.44	2.18	2.73	2.74	3.6	2.89	2.34	2.58	1.53
9	Shanghai	4.04	3.97	3.81	2.74	2.4	2.23	3.64	3.15	3.12	3.11	2.29	2.38	2.49	1.79
10	Jiangsu	8.19	8.05	7.24	3.81	4.86	4.78	3.78	5.07	5.4	5.81	5.95	5.77	4.75	3.08
11	Zhejiang	10.12	9.38	8.06	5.62	6.26	5.12	5.38	5.85	5.87	5.99	5.4	4.93	4.52	3.14
12	Anhui	16.83	14.49	13.35	8.34	8.43	8.27	7.43	7.23	6.51	6.81	6.8	6.75	6.43	5.56
13	Fujian	11.2	10.38	8.47	2.44	4.42	4.62	5.06	5.54	6.65	6.14	5.6	6.72	6.81	2.89
14	Jiangxi	7.2	6.49	4.96	3.12723	3.7	3.74	2.75	3.38	4.68	4.83	4.36	4.13	2.95	2.49
15	Shandong	8.21	7.96	7.5	4.96622	6.62	6.2	5.31	5.54	6.65	6.56	6.07	7.04	7.33	4.01
16	Henan	7.91	7.36	6.59	4.24516	5.7	5.36	4.88	4.54	5.25	5.65	5	4.83	4.45	2.92
17	Hubei	8.7	7.69	7.81	4.58	5.86	5.87	5.3	5.8	5.96	5.64	5.69	4.81	4.84	2.78
18	Hunan	5.35	5.87	5.04	2.67086	4.23	4.04	3.12	3.31	3.37	3.39	3.13	3.12	2.71	2.13
19	Guangdong	4.12	4.02	3.63	1.96	3.05	2.79	2.8	3.07	2.9	2.87	2.51	2.67	2.99	1.79
20	Guangxi	5.82	5.61	5.06	2.71	4.07	3.75	3.42	3.6	4.66	3.79	3.3	3.18	2.73	3.1
21	Hainan	8.54	8.65	7.8	4.08	4.82	4.45	4.76	4.42	5.31	4.63	4.23	3.97	3.84	4.06
22	Chongqing	8	7.8	7.13	4.29505	4.98	5.27	4.81	5.12	5.59	4.02	3.02	3.83	3.15	1.93
23	Sichuan	10.62	10.24	9.17	5.44286	7.21	6.85	6.67	7.18	8.14	8.22	7.05	7.49	6.81	4.74
24	Guizhou	16.59	14.58	13.21	8.74485	12.24	11.97	10.44	11.11	13.01	11.86	10.11	9.93	10.19	8.78
25	Yunnan	16.13	13.29	13.74	6.03	8.71	8.34	8.45	8.23	9.53	8.83	8.39	8.14	7.31	5.78
26	Tibet	36.77	37.77	39.6	24.4229	29.54	34.81	41.18	39.93	37.33	41.12	34.96	35.23	33.11	28.09
27	Shaanxi	8.89	8.19	7.2	3.74483	5.19	4.62	4.29	5.69	4.87	5.22	5.5	4.96	3.97	3.33
28	Gansu	19.33	17.77	15.94	8.69095	9.77	8.68	7.39	8.65	11.31	8.7	9.17	10.35	10.48	8.33
29	Qinghai	18.4	16.68	14.73	10.23	10.6	12.24	13.53	13.12	16.63	13.45	9.63	10.24	10.6	10.02
30	Ningxia	13.8	10.09	9.89	6.22	8.37	7.5	7.88	8.05	9.17	6.82	7.19	9.24	8.39	5.07
31	Xinjiang	4.29	4.64	3.4	2.36	3.58	3.42	4.04	3.25	4.46	3.79	3.19	3.68	3.71	3.43

## Sheet: 5
Junior high school student-teacher ratio (teacher = 1)
num.	province	2007	2008	2009	2010	2011	2012	2013	2014	2015	2016	2017	2018	2019	2020
1	Beijing	11.18	10.826	10.4813	10.24	9.9	9.83	9.75	9.44	8.62	8.02	7.73	7.83	8.33	8.68
2	Tianjin	12.21	11.5374	10.8432	10.56	10.13	9.85	10.04	10.21	9.92	9.63	9.76	10.2	10.71	11.02
3	Hebei	15.21	14.1588	12.9909	12.45	12.47	12.95	12.67	13.45	13.58	13.59	13.87	14.17	14.11	13.72
4	Shanxi	15.37	14.8185	14.4021	14.37	13.77	12.71	11	10.52	9.96	9.92	10	10.5	10.45	10.27
5	Inner Mongolia	14.19	13.4415	12.9594	12.73	12.65	12.01	11.12	11.02	10.82	10.73	10.74	10.93	11.14	10.87
6	Liaoning	14.44	14.1816	13.3877	12.64	11.79	11.22	10.64	10.68	10.25	9.89	9.68	9.96	10.18	10.14
7	Jilin	13.93	13.5809	12.7828	12.19	11.2	10.41	9.65	9.3	9.2	9.34	9.57	10.04	9.88	9.27
8	Heilongjiang	13.99	13.4424	13.034	12.73	12.17	12.04	9.6	9.6	9.59	9.99	10.08	10.48	10.38	9.96
9	Shanghai	12.8	12.835	12.6746	12.51	12.48	12.29	12.11	11.49	10.98	10.85	10.48	10.55	10.47	10.47
10	Jiangsu	15.74	14.83	13.6104	12.5	11.41	10.81	10.5	10.6	10.77	11.04	11.48	11.83	12.06	11.96
11	Zhejiang	15.74	15.7316	14.7712	13.87	12.96	12.56	12.58	12.59	12.3	12.34	12.5	12.66	12.54	12.29
12	Anhui	20.74	19.7896	18.5029	17.1	15.46	13.23	12.63	12.4	12.6	12.79	13	13.16	13.48	13.53
13	Fujian	15.85	15.3224	14.2309	12.84	11.83	11.59	11.43	11.49	11.57	11.69	12.17	12.64	13.04	13.46
14	Jiangxi	15.1	15.4078	16.0464	16.61	16.36	15.85	14.44	14.42	14.61	15.08	15.85	16.07	16.11	15.15
15	Shandong	13.07	13.0686	13.1509	13.37	13.11	12.54	12.08	11.87	11.74	11.79	11.94	12.26	12.32	12.24
16	Henan	18.05	17.5304	17.0564	16.97	16.58	16.07	13.75	14.09	14.16	14.52	14.35	14.38	14.32	13.87
17	Hubei	17.05	15.9548	14.7101	13.91	13.23	11.16	10.94	10.3	10.4	10.95	11.53	12.24	12.42	12.65
18	Hunan	12.56	12.3446	12.3064	12.45	12.48	12.33	12.68	12.97	13.22	13.29	13.38	13.71	13.65	13.33
19	Guangdong	20.26	20.1279	19.6309	18.77	17.87	16.18	14.63	13.53	12.88	12.61	12.73	13	13.34	13.47
20	Guangxi	18.84	18.0409	17.4684	16.88	16.84	16.74	16.68	16.56	16.5	16.1	15.68	15.48	15.48	14.83
21	Hainan	20.5	19.2376	18.0065	16.82	15.63	14.54	13.73	13.33	12.79	12.51	12.85	13.44	13.67	13.63
22	Chongqing	18.29	18.2183	17.3729	16.63	15.51	14.29	13.36	12.94	12.71	12.82	13	13.43	13.74	13.77
23	Sichuan	19.05	18.5997	17.5682	16.82	16.09	14.92	13.41	12.86	12.39	12.34	12.37	12.78	12.93	12.81
24	Guizhou	19.75	19.5348	19.5842	19.51	19.23	18.31	18.23	17.29	16.01	14.88	14.35	14.1	13.98	13.8
25	Yunnan	18.34	18.1657	17.6486	17.32	17.21	16.18	15.38	15.49	15.29	14.81	14.52	14.07	13.79	13.09
26	Tibet	17.91	17.1471	16.3139	15.66	14.95	14.5	13.92	13.08	12.1	11.96	12.4	12.01	11.72	11.55
27	Shaanxi	17.48	16.6104	15.394	14.1	12.98	11.68	10.88	10.4	10.23	10.31	10.5	11.02	11.24	11.55
28	Gansu	18.67	17.8768	17.5422	16.64	15.22	13.99	12.28	11.44	10.84	10.64	10.57	10.88	10.88	10.76
29	Qinghai	15.96	15.1496	15.5825	15.32	15.18	14.06	13.34	13.81	13.21	12.86	12.8	13.62	13.49	13.34
30	Ningxia	17.61	17.8395	16.3748	16.5	15.9	15.11	14.68	14.59	14.16	13.92	13.84	14.19	14.46	14.15
31	Xinjiang	13.9	13.3116	12.6191	11.98	11.46	10.98	10.67	10.47	10.58	10.54	10.49	10.75	10.96	11.61

## Sheet: 6
Park green area per capita (m2)
num.	province	2007	2008	2009	2010	2011	2012	2013	2014	2015	2016	2017	2018	2019	2020
1	Beijing	8.57	8.56	12.11	11.28	11.33	11.87	12.72	15.94	16	16.01	16.2	16.3	16.4	16.59
2	Tianjin	8.07	8.62	8.59	8.56	10.3	10.54	10.97	9.73	10.13	10.59	14.15	9.38	9.21	10.31
3	Hebei	8.4	9.49	11.19	14.23	14.26	14	14.05	14.45	14.18	14.31	14.52	14.23	14.29	15.3
4	Shanxi	7.13	7.64	8.21	9.36	10.17	10.82	11.18	11.3	11.61	11.86	11.98	12.28	12.63	13.51
5	Inner Mongolia	10.63	11.1	11.65	12.36	14.47	15.52	16.9	18.8	19.28	19.77	19.66	18.52	18.71	19.2
6	Liaoning	9.03	9.37	9.76	10.21	10.56	10.89	11.06	11.61	11.52	11.33	12.07	12.04	11.97	13.4
7	Jilin	8.27	9.2	9.82	10.27	10.53	10.96	11.78	12.05	12.51	13.37	11.37	13.45	12.54	12.94
8	Heilongjiang	8.24	9.46	10.47	11.27	11.47	11.75	12.11	12.1	11.98	11.91	11.78	12.35	12.43	12.77
9	Shanghai	7.48	7.82	8.02	6.97	7.01	7.08	7.1	7.33	7.62	7.83	8.19	8.49	8.73	9.05
10	Jiangsu	12.59	13.11	13.21	13.29	13.34	13.63	14.01	14.41	14.55	14.79	14.95	14.66	14.98	15.34
11	Zhejiang	8.79	9.6	10.76	11.05	11.77	12.47	12.44	12.9	13.19	13.17	13.32	13.73	14.03	13.59
12	Anhui	8.72	9.29	10.23	10.95	11.88	11.92	12.47	13.2	13.37	14.02	14.32	14.67	14.8	14.88
13	Fujian	8.64	10.42	10.51	10.99	11.72	12.1	12.57	12.76	12.98	13.08	14.13	14.62	15.03	14.94
14	Jiangxi	8.73	10.6	11.48	13.04	13.49	14.1	14.12	14.13	13.96	14.16	14.5	14.67	14.53	14.8
15	Shandong	13.33	14.2	15.09	15.84	16	16.37	16.81	17.1	17.36	17.91	17.84	17.64	17.57	17.68
16	Henan	8.92	8.2	8.72	8.65	8.9	9.23	9.58	9.93	10.16	10.43	12	12.69	13.59	14.43
17	Hubei	9.29	9.4	9.58	9.62	10.11	10.5	10.83	11.1	11.01	10.99	11	11.47	11.96	13.83
18	Hunan	7.63	7.96	8.47	8.89	8.81	8.83	8.99	9.85	9.99	10.57	9.99	10.99	11.81	12.16
19	Guangdong	9.22	11.46	12.27	13.29	14.35	15.82	15.94	16.28	17.4	17.87	18.24	18.34	18.13	18.14
20	Guangxi	8.56	8.61	9.6	9.83	11.02	11.42	11.48	11.19	11.6	11.77	12.42	13.05	13.52	12.85
21	Hainan	10.12	9	9.96	11.22	12.51	12.01	12.47	13.01	12.96	12.02	12.16	10.23	10.57	11.62
22	Chongqing	7.61	9.62	11.25	13.24	17.87	18.13	18.04	16.97	16.99	16.86	17.05	17.14	16.61	16.5
23	Sichuan	8.37	8.74	9.49	10.19	10.73	10.79	11.21	11.26	11.96	12.47	12.48	12.97	14.03	14.4
24	Guizhou	5.89	6.16	6.13	7.33	7.26	9.38	11.41	12.5	12.94	14.98	15.25	15.51	16.38	17.04
25	Yunnan	7.44	7.62	8.89	9.3	10.26	10.43	10.56	11	10.57	11.33	11.5	11.85	11.88	12.27
26	Tibet	6.9	5.64	7.62	5.78	10.73	9.4	9.04	10.8	11.65	7.84	5.85	8.71	9.8	12.02
27	Shaanxi	8	8.71	9.34	10.67	11.41	11.58	11.77	12.48	12.57	12.3	12.64	11.76	11.62	12.79
28	Gansu	6.83	7.87	7.99	8.12	8.32	9.52	11.76	12.79	12.23	13.94	14.87	13.65	14.28	15.15
29	Qinghai	8.47	8.53	8.13	8.53	9.65	9.81	9.66	10.78	10.48	10.78	11.18	11.45	11.93	12.45
30	Ningxia	10.42	11	14.96	16.18	16.03	15.71	17.51	17.91	18.11	18.3	19.17	20.38	21.05	21.02
31	Xinjiang	8.09	7.91	8.46	8.61	9.48	10	10.08	10.74	11.5	12.22	13.23	14.31	14.88	14.02

## Sheet: 7
Number of beds in medical and health institutions per capita (piece)
num.	province	2007	2008	2009	2010	2011	2012	2013	2014	2015	2016	2017	2018	2019	2020
1	Beijing	51.3931	50.8277	51.339	47.2803	46.9217	44.7608	49.1778	51.0274	51.3842	53.3216	54.9886	56.3987	58.3457	58.0324
2	Tianjin	39.7623	39.1616	37.7418	37.5889	36.4745	34.6044	39.2276	40.1246	41.1719	45.6216	48.517	49.3471	49.2866	49.2249
3	Hebei	28.1776	30.6153	33.0715	34.713	36.8014	36.0583	41.3878	43.7309	46.0735	48.8793	53.3184	56.8161	57.752	59.2125
4	Shanxi	32.0489	37.3139	42.1657	43.6164	43.7328	42.6281	47.5537	48.6409	50.0025	53.9809	56.2749	59.4817	62.4653	64.0831
5	Inner Mongolia	30.7277	33.5862	36.0807	37.7629	40.5451	40.0647	48.0645	51.5014	53.321	57.1576	61.7859	65.6507	66.701	67.4457
6	Liaoning	41.8688	42.4067	44.3371	46.6761	49.2391	48.787	55.0934	58.1902	60.9279	65.7231	69.2507	73.279	73.3802	73.9102
7	Jilin	34.5689	36.331	39.5485	41.8846	44.1033	43.0633	48.4351	51.2336	52.4882	58.8995	60.8302	67.2279	69.5801	72.1647
8	Heilongjiang	32.965	35.4474	38.3095	41.7203	43.1025	42.1883	49.3306	52.5273	55.7686	63.5443	71.1186	75.1815	80.6682	79.8944
9	Shanghai	51.6469	51.551	51.9021	45.6287	45.6455	37.8786	47.335	48.4378	50.8542	52.3575	54.5852	56.1733	59.0302	61.17
10	Jiangsu	28.9009	30.8104	32.4672	34.2544	37.5225	38.8444	46.3896	49.283	51.8571	52.8648	55.7025	58.1958	60.9299	63.1127
11	Zhejiang	30.5658	31.4205	32.8569	33.7979	35.6506	35.7157	41.8436	44.618	49.1982	47.7388	50.8136	52.9389	54.9319	55.8622
12	Anhui	22.822	26.0349	28.4591	31.5612	34.2175	34.4265	39.1308	41.4342	43.5229	46.6965	50.4781	54.0031	57.0248	66.7998
13	Fujian	22.241	24.578	28.7538	30.6101	33.3957	34.4965	41.3749	43.2951	45.0656	43.5177	44.8647	46.8989	48.8787	52.0916
14	Jiangxi	21.7175	23.8877	26.0471	27.9337	30.2072	31.9976	38.5447	41.1112	43.3283	46.5073	51.8836	55.2825	59.153	63.2545
15	Shandong	29.7631	33.9702	36.6464	39.868	43.1823	44.3559	50.3172	51.1422	52.7439	54.2459	58.2888	60.381	62.3117	63.6363
16	Henan	25.5888	28.4234	31.8729	34.8292	37.2403	38.8789	45.6613	48.6793	51.6478	53.3387	56.8723	61.6909	64.6548	67.1116
17	Hubei	26.4315	29.3597	32.7196	34.985	38.8989	39.9488	49.6929	54.5908	58.6376	61.2673	63.717	66.5057	68.0445	71.6016
18	Hunan	27.1273	29.4251	33.1007	35.5419	39.0672	40.1872	46.9422	52.7661	58.5213	64.2652	68.1946	72.7112	76.2545	78.2396
19	Guangdong	24.7835	26.2465	28.2198	28.7408	30.9413	30.6536	35.5474	37.8358	40.1572	39.0613	40.5291	41.8634	43.6541	44.738
20	Guangxi	22.0686	24.5775	27.0941	31.1703	32.7318	33.4645	39.6728	42.4064	44.7216	46.216	49.142	51.7364	55.6718	58.8886
21	Hainan	24.5763	25.6311	27.227	29.8976	32.4572	31.9876	35.8659	38.1683	42.4786	42.1358	43.1626	45.6212	50.0141	57.7806
22	Chongqing	26.5039	28.8658	32.4271	35.9182	39.6119	41.1949	49.6418	53.6874	58.5181	61.3666	65.6412	69.5871	72.712	73.3936
23	Sichuan	26.395	29.9516	33.6084	37.4428	41.573	45.6764	52.6255	56.4614	59.5752	62.9263	67.9786	71.9743	75.6512	77.6199
24	Guizhou	21.0393	21.9111	25.6785	30.2607	33.8812	37.3338	47.6082	51.9353	55.6436	55.955	61.2648	64.2698	68.8633	71.6379
25	Yunnan	26.3708	28.0784	30.6688	34.1467	37.4507	39.3563	44.8314	47.7087	50.1048	54.2132	58.5572	61.9166	66.1644	68.8717
26	Tibet	23.7676	30.3833	29.3142	29.3621	31.6568	25.8377	35.266	37.5126	43.25	42.5176	46.1404	47.4209	47.2659	50.7814
27	Shaanxi	31.4437	33.2772	35.6392	38.1082	41.1026	41.5843	49.1868	52.8138	55.8621	58.1828	61.7994	64.5411	67.3971	68.8809
28	Gansu	26.859	29.1391	30.932	35.3164	37.0152	38.5221	44.9512	47.2451	49.1319	53.3119	58.1336	64.7066	72.2088	68.7189
29	Qinghai	29.0761	31.3043	34.4931	36.325	40.6989	43.1518	51.0882	56.6158	58.7517	59.7062	65.3942	66.6882	70.2424	69.6206
30	Ningxia	31.0279	33.8212	35.4159	37.376	40.3834	41.0124	47.6055	49.1027	50.6048	52.2489	56.4823	57.7535	57.1423	57.2275
31	Xinjiang	43.1165	45.4041	49.681	53.1945	56.7637	56.0072	60.6559	62.2089	63.6708	64.626	67.5714	70.9845	72.8511	70.0598

## Sheet: 8
Inverse of industrial SO2 emissions
num.	province	2007	2008	2009	2010	2011	2012	2013	2014	2015	2016	2017	2018	2019	2020
1	Beijing	0.120482	0.173061	0.166884	0.175439	0.102145	0.10661	0.114943	0.126743	0.140449	0.301205	0.497512	0.806452	2.12766	5.55556
2	Tianjin	0.0444444	0.0476544	0.0578102	0.0458716	0.0433088	0.0445434	0.0461255	0.0478011	0.0537924	0.141643	0.179856	0.252207	0.421941	0.980392
3	Hebei	0.00772798	0.00863027	0.00959068	0.0100604	0.00708165	0.00745601	0.00778392	0.00840407	0.00902201	0.0126678	0.0166003	0.0199084	0.0248633	0.0618429
4	Shanxi	0.00894454	0.00944855	0.00990505	0.0087184	0.00714745	0.00768167	0.00796559	0.00827678	0.00892379	0.0145688	0.017449	0.0202532	0.0241313	0.0623053
5	Inner Mongolia	0.00779423	0.00794546	0.00830552	0.00838223	0.00709522	0.00722074	0.00735998	0.00761963	0.00812414	0.0159821	0.018305	0.021182	0.0251319	0.0365097
6	Liaoning	0.00937207	0.00999222	0.0108833	0.0116414	0.00887942	0.00944555	0.0097371	0.0100543	0.010322	0.0196967	0.0256608	0.0254647	0.0252717	0.0484496
7	Jilin	0.0296736	0.0319283	0.0333111	0.0332226	0.0242014	0.0247831	0.0262123	0.0268601	0.0275558	0.0531632	0.0602047	0.0619003	0.0636943	0.146199
8	Heilongjiang	0.0227273	0.0226611	0.0238717	0.0239808	0.0191608	0.0194439	0.0204457	0.0211775	0.0219154	0.0295683	0.0340483	0.0383803	0.0439754	0.0698324
9	Shanghai	0.0274725	0.033557	0.0417803	0.0452489	0.0416493	0.0438212	0.0463392	0.0531632	0.058548	0.134771	0.540541	0.60423	0.684932	1.85185
10	Jiangsu	0.00861326	0.00931466	0.00988315	0.00998004	0.00948947	0.0100806	0.0106191	0.0110534	0.0119746	0.0175408	0.0243487	0.0251921	0.026096	0.0888099
11	Zhejiang	0.0129032	0.0139683	0.014771	0.0152905	0.0151057	0.0159795	0.016852	0.0174216	0.0185943	0.0372578	0.0524934	0.0656814	0.0877193	0.194175
12	Anhui	0.0193424	0.0198952	0.0205396	0.0206612	0.0188857	0.0192456	0.0199481	0.020284	0.020829	0.0355114	0.0424809	0.0449337	0.0476872	0.092081
13	Fujian	0.0234192	0.0244317	0.0250506	0.0255754	0.0256937	0.0269324	0.0277008	0.0280899	0.0295946	0.0528262	0.0746826	0.0794597	0.0848896	0.126904
14	Jiangxi	0.0180832	0.0195628	0.0203998	0.0212314	0.0171204	0.0176149	0.0179308	0.0187126	0.0189358	0.0361141	0.0464037	0.0372301	0.0310849	0.097561
15	Shandong	0.00631712	0.00682361	0.00731984	0.00723066	0.00547226	0.00571821	0.00607903	0.00628852	0.00655437	0.00881446	0.01353	0.0165071	0.021164	0.0517331
16	Henan	0.0070922	0.00780871	0.00850363	0.00859845	0.00729661	0.0078376	0.00797448	0.00834585	0.00873897	0.0241779	0.0349284	0.0443754	0.0608273	0.149701
17	Hubei	0.0165837	0.0177844	0.0189598	0.0193798	0.015024	0.0160668	0.0166834	0.0171292	0.0181357	0.035014	0.0454339	0.0499002	0.0553403	0.102881
18	Hunan	0.0135318	0.0148191	0.0153982	0.015949	0.0145879	0.0155039	0.0155933	0.0160333	0.0167926	0.0288351	0.0465983	0.0451671	0.0438212	0.0976562
19	Guangdong	0.0085034	0.00911637	0.00987577	0.0101112	0.0117966	0.0125125	0.0131251	0.0136968	0.0147427	0.0282725	0.0361272	0.0421941	0.0507099	0.0855432
20	Guangxi	0.0107991	0.0114908	0.0119718	0.0117925	0.0191939	0.0198373	0.0211864	0.0214316	0.0237417	0.0497265	0.0564016	0.0682361	0.0863558	0.113895
21	Hainan	0.4	0.471609	0.466566	0.357143	0.306748	0.293255	0.308642	0.306748	0.309598	0.588235	0.699301	0.75188	0.813008	1.69492
22	Chongqing	0.0146413	0.0159429	0.0170615	0.017452	0.0170387	0.0177054	0.0182582	0.0189789	0.0201694	0.0346861	0.0394633	0.0523149	0.0775795	0.148148
23	Sichuan	0.00977517	0.0103208	0.0105661	0.010661	0.0110865	0.0115687	0.0122444	0.0125565	0.0139353	0.0204792	0.0257003	0.0306326	0.0379075	0.0613121
24	Guizhou	0.0108578	0.0134895	0.0160322	0.015674	0.00905551	0.00960523	0.0101379	0.0108015	0.0117233	0.0154536	0.0145455	0.0182732	0.02457	0.0563698
25	Yunnan	0.0224719	0.0238134	0.0239337	0.0227273	0.0144676	0.0148765	0.0150807	0.015706	0.0171321	0.0190042	0.0260146	0.0308024	0.0377501	0.0566251
26	Tibet	10	8.68056	6.02409	10	2.38095	2.38095	2.38095	2.38095	1.85185	1.85185	2.85714	1.25	0.8	1.75439
27	Shaanxi	0.0118203	0.0123983	0.0134794	0.0141443	0.0109075	0.0118511	0.0124039	0.0128041	0.0136054	0.0314465	0.035791	0.041806	0.0502513	0.106724
28	Gansu	0.0229358	0.0242501	0.0249423	0.0221239	0.0160282	0.0174672	0.0177936	0.0173732	0.0175254	0.0367647	0.0386399	0.0496032	0.0692521	0.11655
29	Qinghai	0.08	0.0793141	0.0785699	0.075188	0.063857	0.0649773	0.0638162	0.0648088	0.066313	0.0879507	0.108225	0.130548	0.164474	0.249377
30	Ningxia	0.0294118	0.0313303	0.0359265	0.0357143	0.0243665	0.0245942	0.0256608	0.0265182	0.0279642	0.0422119	0.0481928	0.0544218	0.0625	0.139665
31	Xinjiang	0.0211416	0.0196005	0.0194025	0.019305	0.0131044	0.0125612	0.0120569	0.0117233	0.0128485	0.020803	0.023912	0.0261609	0.0288767	0.0690608

## Sheet: 9
Employment injury insurance coverage rate (%)
num.	province	2007	2008	2009	2010	2011	2012	2013	2014	2015	2016	2017	2018	2019	2020
1	Beijing	37.3056	39.3244	42.5688	41.9878	42.7142	43.3639	43.513	44.6561	46.9876	48.3007	50.9526	54.1515	56.7215	57.8894
2	Tianjin	23.0673	23.3756	23.7921	23.4411	23.6458	23.3616	22.7649	22.7554	24.9257	26.8954	28.0355	28.8142	28.8953	29.243
3	Hebei	6.93216	7.4524	7.95071	8.26244	8.84408	9.53348	10.0505	10.5458	10.9051	11.3898	11.617	11.8543	12.7756	14.3274
4	Shanxi	6.75214	7.65225	8.18957	8.18131	9.39605	14.6663	15.1515	15.4359	15.6414	16.3916	16.5983	17.036	17.8496	18.0372
5	Inner Mongolia	6.80249	7.6805	8.21875	8.39401	9.07736	9.99598	11.1049	11.5729	11.8319	12.4466	12.651	13.4393	14.0041	13.9825
6	Liaoning	13.3155	15.2879	16.1106	16.6857	17.7755	18.6626	19.5148	20.5671	20.963	20.4899	19.993	19.6015	19.0975	18.9683
7	Jilin	7.57509	8.59326	9.93422	10.9392	12.0626	13.0691	14.253	15.1017	15.8227	17.1679	17.4743	17.7697	18.2149	16.0275
8	Heilongjiang	9.19718	10.2178	10.5013	10.8296	11.7371	12.2744	12.8579	13.1881	13.4313	15.0794	15.2721	15.6327	14.2581	13.9577
9	Shanghai	47.5996	50.3259	48.6219	41.7282	40.0298	37.7689	37.4369	37.9431	38.6294	38.2448	38.8524	39.3091	43.6961	43.4968
10	Jiangsu	12.0787	13.763	14.4738	15.3196	16.7996	17.9381	18.7341	19.348	19.9862	19.4953	20.0665	21.0455	23.808	25.1363
11	Zhejiang	19.8202	24.6453	25.6966	27.081	29.4856	31.6177	33.2139	34.4844	34.8456	30.9733	32.0454	33.2823	35.4102	39.3646
12	Anhui	4.06505	4.7742	5.22861	5.89391	7.07105	7.64696	7.84743	8.35607	8.6084	9.02702	9.33631	9.93252	10.4908	11.2023
13	Fujian	8.23234	9.60358	10.4572	11.3106	13.3575	14.4317	16.097	16.4819	17.9995	18.2719	19.6482	20.8065	21.5398	22.5138
14	Jiangxi	5.75321	7.12776	7.67559	8.33035	8.64305	9.123	9.54224	10.1541	10.9636	11.1677	11.4631	11.8458	11.9442	12.3479
15	Shandong	7.95345	9.18479	11.2414	12.6325	13.2417	13.8317	14.0953	14.5214	14.9639	15.1499	15.6394	16.2052	16.9276	17.9252
16	Henan	4.78953	5.3052	5.49196	5.86603	6.98232	7.66107	8.21311	8.53858	9.03692	8.96911	9.16573	9.39071	9.75861	10.0594
17	Hubei	5.74662	6.31937	7.18034	7.7514	8.35359	9.04309	9.60338	9.91575	10.9381	11.0637	11.1213	11.4179	12.1073	12.9817
18	Hunan	5.38788	6.32486	7.36939	7.85388	9.63463	10.4504	10.9281	11.1014	11.4699	11.6725	11.8016	11.9638	12.1627	12.3476
19	Guangdong	22.3717	24.1234	25.2698	25.4554	27.109	27.9668	28.7232	28.8381	28.7833	27.2607	28.0208	29.0938	30.5533	30.6298
20	Guangxi	3.8255	4.25456	4.56529	5.1128	5.86652	6.67236	6.89977	7.11401	7.51668	7.70229	7.92337	8.34041	8.87595	9.67523
21	Hainan	9.27811	10.0844	10.4283	11.0242	11.8586	13.4724	13.7877	13.9646	14.4347	14.3574	14.5473	15.5703	16.0402	16.8083
22	Chongqing	6.43111	7.33505	7.9215	9.2201	11.5485	12.7301	13.697	14.2461	14.2029	14.627	16.0496	18.2453	20.756	22.7454
23	Sichuan	4.88864	5.70882	6.30156	7.25668	8.08447	8.5364	85.124	8.71867	9.18089	9.68489	10.5682	12.1692	14.0953	15.7699
24	Guizhou	2.93727	3.40168	3.77429	4.66226	5.59239	6.83697	7.43575	7.85063	8.22096	8.11602	8.7431	9.30926	10.6159	12.0218
25	Yunnan	4.1759	4.45685	4.70645	4.94133	5.25588	6.33827	7.13249	7.24862	7.76255	7.97092	8.17601	8.57538	9.30208	10.5633
26	Tibet	1.30282	2.06592	2.8786	2.92359	3.89439	4.61039	4.74359	7.64151	8.30247	7.91176	9.5702	10.0847	10.1939	10.9836
27	Shaanxi	6.18997	6.58185	7.02165	7.45917	8.73096	9.33653	10.0452	10.702	11.2655	11.3991	11.7649	13.4317	14.64	15.2769
28	Gansu	3.75239	4.14286	4.5429	5.08203	5.85803	6.14818	6.49497	6.75801	7.02308	7.47619	7.8747	8.72366	9.72898	10.5798
29	Qinghai	4.58333	5.39942	7.19076	7.67318	8.02817	8.58639	9.04844	9.3825	9.86395	10.2749	11.0751	11.7888	12.5424	14.4857
30	Ningxia	5	6.07483	6.78956	7.72512	9.12363	9.87635	11.1162	12.4169	12.0958	12.0144	12.8085	13.1408	16.6806	18.3911
31	Xinjiang	9.26492	10.0671	10.7603	11.4096	12.431	13.1706	13.6705	13.8468	13.7458	13.6697	13.9153	14.7778	16.0297	16.7104

## Sheet: 10
Number of urban road lights per capita (pieces)
num.	province	2007	2008	2009	2010	2011	2012	2013	2014	2015	2016	2017	2018	2019	2020
1	Beijing	1.75138	1.7313	1.67211	1.34851	1.16741	1.14548	1.14279	1.15567	1.10456	1.36948	1.07612	1.38093	1.41279	1.44038
2	Tianjin	1.95516	1.37387	1.51494	2.05808	1.81624	1.99646	1.9966	2.04285	2.26697	2.44699	2.6227	2.72523	2.72563	2.85797
3	Hebei	0.675501	0.750629	0.795324	0.881091	0.917415	0.886526	0.91736	0.845883	0.889158	1.02115	1.26198	1.3745	1.40795	1.43087
4	Shanxi	0.872384	0.983716	1.05072	1.04328	1.24075	1.27278	1.2865	1.19709	1.49645	1.5461	1.55413	1.4703	1.5153	1.46905
5	Inner Mongolia	1.85863	1.98428	2.23174	2.41792	2.45326	3.0261	3.42314	2.98004	2.87415	3.10591	2.40197	2.43435	2.38716	2.57387
6	Liaoning	2.20335	2.94493	3.09655	3.15429	3.29957	3.38847	3.54829	3.55773	3.60749	2.96418	2.98609	2.78536	3.06149	3.18331
7	Jilin	1.20513	1.27628	1.47876	1.58901	2.04765	2.19636	2.22428	1.8194	1.82564	2.05649	1.73397	1.90539	1.92402	2.28512
8	Heilongjiang	1.31799	1.34904	1.39474	1.37457	1.35811	1.45957	1.52673	1.62327	1.66789	1.86543	1.85966	2.06192	2.12074	2.24566
9	Shanghai	1.85684	1.97181	2.09145	2.04019	2.00767	2.09076	2.11097	2.15911	2.2029	2.26632	2.34834	2.45212	2.55744	2.57596
10	Jiangsu	2.2282	2.16212	2.56542	2.76309	2.95037	3.44331	3.62338	4.01809	4.25188	4.18852	4.20088	4.07684	4.27583	4.32099
11	Zhejiang	1.71739	1.77734	1.92399	1.92426	2.17884	2.29304	2.44307	2.52741	2.63242	2.51367	2.52139	2.56703	2.68094	2.83194
12	Anhui	0.601504	0.673324	0.812783	0.920992	1.10506	1.20574	1.27065	1.33125	1.38118	1.68241	1.56282	1.61093	1.72997	1.83079
13	Fujian	0.982966	1.05921	1.11274	1.16609	1.22769	1.65101	1.72284	1.81188	1.87132	1.80105	2.00025	2.07139	2.02562	2.06152
14	Jiangxi	0.723443	0.843125	1.03911	1.39704	1.11921	1.0373	1.26957	1.32607	1.42357	1.52736	1.56528	1.7895	1.76063	1.91104
15	Shandong	1.08786	1.19779	1.3523	1.39685	1.50026	1.68209	1.73379	1.82828	1.89388	1.87486	1.93541	1.99276	2.04027	2.0849
16	Henan	0.627137	0.633142	0.741714	0.775687	0.738389	0.817989	0.845745	0.874841	0.911076	0.917877	0.964798	0.985807	1.04898	1.0673
17	Hubei	0.689595	0.743773	0.791364	0.756112	0.779264	0.662917	0.96965	1.10334	0.907382	1.26916	1.35552	1.45074	1.52371	1.68494
18	Hunan	0.505114	0.603959	0.659992	0.658065	0.803062	0.865793	0.929159	0.954134	1.00545	1.05238	1.00437	1.23497	1.23057	1.29902
19	Guangdong	1.43825	1.55881	1.67856	1.77583	2.15764	1.7542	1.81069	1.9806	2.12176	2.18072	2.1065	2.44291	2.5175	2.8323
20	Guangxi	0.841023	0.871069	0.926993	1.00667	1.05899	1.20483	1.25471	1.24253	1.30734	1.39448	1.41757	1.19931	1.31353	1.56924
21	Hainan	1.36095	1.38519	1.4441	1.47067	1.78791	1.8354	1.84581	1.87154	1.98902	1.81505	1.79321	1.85642	1.94472	1.91601
22	Chongqing	0.710227	0.844914	1.67919	0.844104	0.916752	1.03837	1.09327	1.50318	1.69572	1.83151	1.85814	2.29339	2.43256	2.58835
23	Sichuan	0.71367	0.751854	0.810534	0.853773	0.932671	1.03579	1.0877	1.14177	1.1999	1.44116	1.62251	1.73549	1.8563	2.11325
24	Guizhou	0.451887	0.478621	0.540176	0.585691	0.724705	0.777842	1.04997	1.14396	1.19462	1.26024	1.29766	1.58032	1.62734	1.8971
25	Yunnan	0.513957	0.534928	0.553365	0.692086	0.692075	0.757029	0.825261	0.876538	0.999367	1.10071	1.06563	1.19052	1.32372	1.42313
26	Tibet	0.809859	0.810732	0.815467	0.344186	0.617162	0.662338	0.634615	0.90566	1.83951	1.77059	0.747851	0.793785	0.778393	0.874317
27	Shaanxi	1.19264	1.26934	1.31297	1.38426	1.47716	1.56088	1.60521	1.64821	1.6831	1.68792	1.85348	1.90308	2.09077	2.10493
28	Gansu	0.531143	0.586415	0.664723	0.734625	0.842434	0.875873	0.941131	1.0247	1.14038	1.21786	1.26209	1.35547	1.41172	1.57097
29	Qinghai	1.15942	1.17739	1.2103	1.22202	1.7588	1.80454	1.96886	1.98628	2.04082	2.09794	2.23891	2.26917	2.48305	2.56661
30	Ningxia	2.59016	2.80574	3.34834	3.35694	3.38811	3.85317	3.23394	3.429	3.98802	3.71655	3.51206	3.32254	3.32078	3.39806
31	Xinjiang	1.43675	1.57762	1.66486	1.8313	1.91761	1.84639	2.13913	2.245	2.38475	2.60091	2.48065	2.60714	2.78116	2.92973

[truncated: 10 more sheets: 11, 12, 13, 14, 15, 16, 17, 18, 19, Figs 1-8]
